# Supplementary material for: Relationship between Behavioral and Objective Measures of Sound Intensity in Normal-Hearing Listeners and Hearing-Aid Users: A Pilot Study
Source: Brain Sci. 2022 Mar 15;12(3):392. doi: 10.3390/brainsci12030392 (PMC8946736; doi:10.3390/brainsci12030392)
Supplement: Supplementary file 1 [file brainsci-12-00392-s001.zip]

Archive with 1 entries (1 files):
- brainsci-1613598-supplementary.xlsx
