# Supplementary material for: Relationship between Behavioral and Objective Measures of Sound Intensity in Normal-Hearing Listeners and Hearing-Aid Users: A Pilot Study
Source: Brain Sci. 2022 Mar 15;12(3):392. doi: 10.3390/brainsci12030392 (PMC8946736; doi:10.3390/brainsci12030392)
Supplement: Supplementary file 1 [file brainsci-12-00392-s001.zip › brainsci-1613598-supplementary.xlsx]

## Sheet: NH
Loudness	P1 amp Cz	N1 amp Cz	P2 amp Cz	N1-P2 amp Cz	P1 lat Cz	N1 lat Cz	P2 lat Cz	P1 amp Cz	N1 amp Cz	P2 amp Cz	P1 lat Cz	N1 lat Cz	P2 lat Cz	Pupil amp	Pupil lat
1	2.42	-4.06	1.46	5.52	62	132	192	1.67	2.45	0.67	66	122	200	0.02	0.57
4	0.85	-4.73	-0.18	4.55	68	128	188	0.4	2.29	0.81	48	112	188	0.04	1.32
5	1.52	-5.8	-1.81	4		114	164	0.78	1.62	0.48	62	104	162	0.18	1.14
3	-0.33	-2.6	-0.55	2.05	72	116	158	0.52	1.45	0.75	66		202	0.04	1.32
5	1.44	-5	-0.18	4.82	48	108	146	0.81	3.25	1.23	52	106	160	0.12	1.06
4	0.21	-6.64	0.56	7.2	42	104	186	0.72	2.6	0.56	62	106	182	0.09	1.36
2	2.49	-1.96	1.12	3.08	58	122	164		1.43	0.65			216	0.08	0.74
5	1.33	-6.16	1.7	7.86	68	104	162	0.79	3.13	1.13	42	104	164	0.02	1.25
1	1.36	-9.48	-1.49	7.99	56	116	164	1.35	3.62	1.8	56	108	176	0.1	0.91
6	1.58	-2.72	2.81	5.53	66	116	218	0.47	2.34	0.6	44	110	218	0.16	1.67
1	-0.09	-5.54	1.9	7.44	66		260	0.56	2.11	1.07	50		220	0.09	1.33
2	2.64	-7.41	0.04	7.45	72	110	188	1.18	2.68	1.21	60	102	190	0	0.53
3	1.37	-3.13	3.89	7.01	58	114	170	0.77	1.77	1.02	58	102	166	0.06	1.19
1	1	-5.43	-0.29	5.14	72	114	212	1.19	2.39	1.83	62	120	204	0.09	1.63
1	0.52	-2.9	0.37	3.26	68	106	138	0.49	2.28	0.51	68	108	182	0.12	1.47
2	0.52	-6.36	0.03	6.39	68	112	194	0.53	3.13	0.5	42	118	196	0.05	0.72
4	4.76	-3.6	2.11	5.71	68	132	216	0.95	2.49	0.98	68	116	186	0.09	0.63
3	2.62	-5.09	2.86	7.94	58	104	258	1.41	2.34	1.61	60	114	242	0.12	1.12
7	3.01	-4.86	0.94	5.79	58	120	234	0.63	2.69	0.54	52	106	188	0.2	1.25
7	0.81	-6.55	2.08	8.64	44	100	192	0.86	2.25	1.47	58	100	228	0.25	1.9
5	2.17	-1.69	4.43	6.12	74	116	152	0.68	1.59	1.67	62	108	160	0.1	1.12
7	0.4	-4.24	1.15	5.39	62	112	158	1.21	3.39	1.66	50	100	162	0.21	1.42
6	2.55	-7.22	0.49	7.71	48	100	182	1.02	3.2	0.6	38	98	180	0.12	1.27
5	1.6	-5.93	4	9.93	54	114	224	1.28	3.06	1.24	58	96	178	0.1	1.02
7	0.1	-8.23	4.49	12.72	54	104	156	0.75	2.84	1.21	36	86	154	0.05	1.77
6	0.06	-10.46	0.6	11.06	48	100	162	0.9		1.95	52	94	188	0.05	0.97
7	2.37	-4.39	4.45	8.84	62	110	224	0.99	2.65	2.72	58	104	220	0.15	1.72
6	0.86	-8.27	1.05	9.32	68	122	192	0.43	3.29	1.38	56	110	218	0.12	2.04
4	2.93	-10.42	0.95	11.37	58	104	288	1.97	3.04	2.37	56	98	216	0.05	1.22
5	5.22	-1.14	5.93	7.07	56	108	160	0.7	2.13	1.63	56	100	164	0	0.66
3	3.58	-4.03	3.36	7.39	66	114	192	1.76	2.11	1.05	66	112	200	0.04	1.69
3	-0.43	-4.04	-0.84	3.2	58	114	178	0.53	2.66	0.87	50	106	232	0.13	1.36
6	3.05	-3.56	3.44	7	70	110	188	0.94	3.69	0.66	40	110	176	0.05	1.02
5	4.99	-5.43	3.34	8.77	60	124	254	1.26	2.13	1.37	60	104	202	0.07	0.94
7	2.7	-8.35	6.63	14.98	54	110	230	1.23	4.5	2.57	54	104	244	0.24	1.46
8	2.17	-6.54	6.77	13.31	58	116	234	0.58	3.46	1.14	48	108	186	0.25	1.45
8	3.09	-5.63	4.19	9.82	56	96	174	0.97	2.38	1.48	52	92	178	0.41	2.18
6	-0.52	-5.33	3.42	8.75	68	104	180	1.21	2.1	1.43	56	106	176	0.11	1.9
9	1.48	-10.32	-0.75	9.56	56	108	150	1.35		0.94	46	104	186	0.13	1.88
9	1.61	-11.04	0.04	11.08	56	100	188	0.96	4.05	0.81	54	98	194	0.26	1.56
7	3.28	-5.81	7.34	13.15	54	100	224	1.41	3.98	2.04	56	96	222	0.23	1.73
9	1.31	-10.17	3.02	13.19	50	98	152	1.29	3.76	1.71	42	94	154	0.18	1.9
9	2.21	-13.42	3.58	17	44	106	188	1.57		2.23	46	96	218	0.13	1.1
9	1.01	-9.45	3.99	13.44	58	104	212	1.12	3.69	0.72	50	104	220	0.19	1.75
9	1.82	-10.53	2.37	12.89	58	124	210	1.03	3.22	1.42	52	106	214	0.29	2.03
8		-7.94			58	110	218	2.15	3.2		58	108	214	0.2	1.31
7	4.11	-3.15	5.31	8.46	56	108	186	0.83	2.06	1.53	48	96	154	0.3	2.08
5	1.35	-5.76	4.57	10.33	62	102	240	1.11	2.58	2.02	62	106	210	0.24	1.81
5	-0.54	-6.12	0.34	6.46	58	104	166	0.62	3.25	0.92	38	102	206	0.27	1.49
8	2.14	-5.06	3.05	8.11	66	114	206	0.9	3.65	0.98	58	106	212	0.02	1.95
9		-8.41	5.51	13.92	56	116	256	1.82	2.83	1.24	56	108	204	0.16	1.27

## Sheet: HA aided
Loudness	P1 amp Cz	N1 amp Cz	P2 amp Cz	N1-P2 amp Cz	P1 lat Cz	N1 lat Cz	P2 lat Cz	P1 amp Cz	N1 amp Cz	P2 amp Cz	P1 lat Cz	N1 lat Cz	P2 lat Cz	Pupil amp	Pupil lat
5	0.56	-2.12	-0.47	1.65	86		236	0.91	2.42	0.51	1	114	226	0.11	1.3
3	0.95	-1.96	0.85	2.81	86	156	242	0.36	1.87	0.52	1	160	262	0.2	1.32
2	0.35	-1.4	-0.5	0.9			104	0.8	0.62	1.43	64	108	182	0.06	1.51
4	1.24	-3.36	1.99	5.35	74	132	254	0.72	1.7	1.16	84	146	214	0.11	1.06
3	1.97	-1.82	1.86	3.68	68	120	174	0.61	2.39	1.03	64	122	182
1	1.81	-2.4	0.66	3.06	92	140	170	0.46	1.75	0.76	84	144	202	0.03	0.73
5	0.88	-0.79	1.11	1.91			224	0.76	1.39	1.38	62	166	216	0	1.25
5	0.33	-3.04	-3.47	0.43	50	134	148	0.74	1.36	2.22	78	140	194
4	3.09	-5.76	2.54	8.3	80	150	240	0.74	3.04	1.16	68	142	240	0.07	1.54
1	2.86	-1.14	1.97	3.11	80	138	164	0.86	1.03	0.87	90	148	180	0.02	1.34
3	0.76	-1.1	-0.34	0.76	100	140	172	0.72	1.46	0.95	80	130	224	0.02	0.97
2	2.28	-6.73	2.45	9.18	74	164	238	0.66	2.33	0.69	72	158	244	0.3	1.27
4	4.24	-3.65	2.32	5.97	74	130	204	1.23	3.27	1.2	74	132	184	0.07	1.5
3	3.31	-2.18	0.48	2.66	84	134	204	1.38	2.56	0.81	88	156	218	0	1.23
4	0.96	-1.7	0.11	1.81	72	114	148	0.77	4.19	1.03	56	118	232	0	1.43
3	0.41	-0.21	1.34	1.55	54	98	150	0.77	1.04	1.12	66	118	164	0
5	-0.79		4.04	0.5			196	1.39	1.55	1.6	72	112	176	0.09	1.04
7	0.34	-5.23	3.11	8.34	66	110	200	1.26	4.3	1.26	64	104	166	0.09	1.75
4	0.23	-3.81	1.93	5.74	72	114	216	0.92	3.44	0.36	66	126	220	0.07	1.28
6	-0.06	-3.81	1.27	5.08	68	126	212	0.59	3.22	1.63	54	124	208	0.16	1.74
6	1.63	-3.48	1.19	4.68	68	120	150	1	1.91	1.33	68	116	188	0.16	1.38
8	0.11	-3.3	5.51	8.8	68	116	186	1.32	3.27	1.82	66	106	192
5	0.66	-2.99	0.84	3.83	80	134	162	0.91	2.3	1.21	74	132	206	0.08	1.11
6	0.87	-2.77	2.31	5.08	80	146	240	0.89	3.25	1.2	76	132	246	0.12	1.63
6	1.44	-5.38	1.91	7.28	70	122	218	0.8	3.66	0.79	76	122	214
6	3.12	-5.74	6.53	12.27	70	120	204	1.46	4.54	2.17	62	110	196	0.1	1.1
4	1.62	-4.9	0.11	5.02	66	126	212	1.34	3.2	1.04	70	124	220	0.2	1.36
5	3.89	-2.96	1.99	4.95	66	112	164	1.23	2.36	1.32	60	106	168	0.03	1.42
4	3.97		-2.57	8.67	58	104	162	2.08	3.79	0.7	54	114	212	0.09	1.22
6	6.13	-4.38	3	7.38	64	122	200	2.18	3.77	0.9	62	104	204	0.1	1.17
4	-0.35	-4.61	2.49	7.11	60	116	156	1.3	4.63	1.43	62	108	196	0	1.42
5	1.58	-2.99	1.26	4.25	74	114	224	0.82	3.82	1.48	50	118	216	0.13	1.67
5	0.45	-2.63	4.18	6.81	94	132	170	1.27	1.44	1.03	52	94	134	0.15	1.15
6	2.04	-5.82		14.89	64	112	236	1.24	3.68	2.02	56	96	182	0.26	1.18
8	0.16	-6.15	6.09	12.25	62	128	200	0.93	4.68	1.15	54	102	164	0.29
10	0.99	-2.67	1.15	3.82	50	126	152	1.42	3.62	0.72	60	114	218		1.45
8	4.21	-4.94	3.71	8.65	74	132	132		4.32	1.39	68	100	170	-0.01	1.07
7	2.33	-3.49	5.33	8.82	68	114	222	0.92	2.53	1.77	64	110	194	0.18	1.62
6	2.4	-5.07	7.06	12.13	54	114	204	1.99	3.49	3.54	58	102	208
8	-0.74	-3.65	-1.3	2.35	66	122	150	1.45	2.68	1.02	62	126	204	0.17	1.12
8	2.83	-4.07	-1.78	2.29	74	108	146	1.16	4.34	1.7	60	128	218		1.94
6	0.87	-11.85	3.36	15.21	58	114	188	1.01	6.45	0.83	58	114	182
7	3.18	-5.94	4.9	10.85	68	132	204	1.75	4.76	1.66	70	124	194	0.15	1.19
5	-0.07	-6.3		2.12	66	126	164	1.23	5.1	1.8	68	110	198	0.06	1.21
7	5.6	-4.4	6.19	10.59	68	102	170	1.27	3.07		64	104	200	0.03	1.35
7	5.41		0.49	14.09	58	106	212	1.42	4.96	1.39	54	102	218		1.18
8	4.22	-5.03	5	10.03	62	92	238	1.98	4.51	1	60	98	230	0.23	1.62
5	5.16	-6.67	1.65	8.32	70	98	184	2.24	5.42	0.94	68	96	182	0.08	1.84
6	2.52	-3.48	1.41	4.89		126	228	0.76	4.79	0.78	44	110	202	0.14	1.73
8	4.91	-4.71	2	6.71	64	108	174	1.65	2.1	0.7	70	98	160	0.1	1
8		-2.05		9.16	60	98	162	1.84	3.69	1.73	56	94	172	0.09	0.86

## Sheet: HA unaided
Table S1. Loudness perception, cortical auditory evoked potential, and pupil raw data for the three groups (normal hearing, Hearing Aid patients aided and unaided).
Loudness	P1 amp Cz	N1 amp Cz	P2 amp Cz	N1-P2 amp Cz	P1 lat Cz	N1 lat Cz	P2 lat Cz	P1 amp Cz	N1 amp Cz	P2 amp Cz	P1 lat Cz	N1 lat Cz	P2 lat Cz	Pupil amp	Pupil lat
3	-1.31	-4.37	-1.02	3.35	96	156	228	0.73	0.91	0.76		168		0.13	1.34
3	0.7	-0.88	0.37	1.25	68	126	148	0.99	0.36	0.46	62	110	200	0.02	1.28
1	1.27	-0.61	1.01	1.62	104		198	0.71	0.8	0.58		138	180	-0.15	1.19
2	0.56	-2.21	1.63	3.83	86	126	222	0.86	0.72	1.5	82	132	248	0.14	0.69
2	0.99	-0.82	1.29	2.11	44	132	154	0.79	0.61	0.76	74	136	194
0	-0.06	-1.9	0.27	2.17		162	194	0.45	0.46	0.63	58	136	202	-0.03	0.96
1	0.27	-1.8	0.03	1.84	86	122	158	0.71	0.76	0.81	42	120	202	-0.07
2	0.8	-1.52	0.28	1.8	86	110	132	0.58	0.74	0.68	64	108	198
1	3.16	-1.12	3.44	4.57	48	110	144	0.65	0.74	1.51	76	142	188	0.04	1.3
0	0.79	-1.73	1.1	2.83	56	76	96	0.78	0.86	0.67	90	126	178	0.03	1.05
0	-0.26	-2.38	-0.42	1.96	94	114	162	0.71	0.72	0.59	54	114	182	0.06	1.35
2	2.51	-10.01	-0.92	9.1	68	144	246	0.78	0.66	1.36	58	142	200	0.21	1.11
2	2.29	0.92	2.28	1.36	66	86	188	0.64	1.23	0.49	42	128	188	0.08	1.56
2	0	-1.05	0.42	1.47	44	100	170	0.71	1.38	1.16	92	140	218	0.04	1.14
2	1.38	-0.54	2.09	2.63	62	122	200	0.39	0.77	0.61	56	118	214	0.08	1.38
2	2.52	-3.51	1.61	5.12	80	140	224	1.01	0.77	1.17	80	146	190	0.09	1.15
3	0.34	3.4	-0.68	4.08			216	0.79	1.39	1.08	72	104	216	-0.1	0.77
6	2.3	-3.8	2.93	6.73	68	122	202	1.09	3.8	1.33	64	106	168	0.19	1.42
7	3.01	-0.95	-0.41	0.54	72	152	174	1.02	2.7	1.44	80	154	242	0	1.24
6	1.48	-2.63	1.22	3.85	66	122	192	0.89	2.4	1.27	62	118	192	0.24	1.07
4	2.16	-2.98	3.51	6.49	62	120	212	0.7	1.91	1.84	66	114	210	0.08	0.63
10	2.02	-3.08	4.12	7.2	62	92	186	1.34	2.98	1.84	60	104	192
3	1.51	-0.46	1.74	2.21	66	164	236	0.33	0.32	0.71	72	106	166	0.07	0.9
3	0.63	-2.51	2.6	5.11	74	114	222	0.98	3.85	1.08	46	126	200	0.12	1.53
4	0.26	-7.4	-0.39	7.01	84	150	246	1.31	3.48	0.91	84	124	248
3	1.84	-5.34	1.67	7.01	76	132	200	1.68	2.06	2.23	36	140	214	0.14	1.07
2	2.83	-1.22	2.07	3.29	84	138	208	1.32	0.75	1.05	84	132	182	0.03	1.38
1	1.28	-1.36	4.72	6.07	96	132	212	0.74	3.18	1.81	90	116	210	0.19	1.43
2	2.74	-7.5	1.68	9.18	62	132	242	0.85	2.62	0.93	58	124	204	0.06	1.19
4	2.39	-3.82	0.6	4.42	68	136	220	1.38	4.15	0.68	66	116	196	0.02	1.22
3	-0.53	-5.25	-0.29	4.96	58	120	154	1.09	3.41	1.53	38	108	196	-0.11	1.15
3	1.06	-4.4	-0.27	4.13	74	104	130	1.02	3.7	0.98	46	142	208	-0.05	1.25
5	3.61	-3.24	1.81	5.05	70	140	176	1.08	1.73	0.85	56	98	190	0.21	1.36
5		4.93	2.72	2.21	98	174	218	1.26	2.15	1.9	56	114	180	0.1	0.79
8	1.88	-6.4	5.59	11.99	62	120	192	1.33	4.4	2.33	52	98	162	0.18	1.3
10	1.81	-6.25	-1.95	4.3	58	126	162	1.62	4.4	1.56	60	120	182	0.23	1.36
9	3.99	-2.31	5.16	7.47	62	132	210	1.36	4.2	1.82	60	100	200	0.21	1.38
6	3.08	-4.66	4.8	9.46	58	118	224	1	1.91	2.43	60	114	212	0.31	1.13
5	2.58	-6.41	7.03	13.44	60	108	216	2.31	3.02	3.75	58	104	208
8	0.29	-3.33	-0.18	3.15	80	126	162	0.76	1.96	0.92	78	136	220	-0.1	0.96
8	4.05	-2.76	-0.51	2.25	70	104	128	1.25	4.3	1.95	52	104		0.14	1.65
7	3.19	-12.3	4.06	16.36	54	114	176	1.17	7.03	1.18	56	116	216
7	1.86	-5.44		13.13	72	114	218	1.64	2.83		66	120		0.08	1.26
6	1.54	-5.71	0.03	5.73	54	110	202	0.93	4.36	0.68	62	118	198	0.14	1.38
5	4.1	-0.13	3.21	3.34	76	128	158	1.78	0.72		68	126	198	0.18	1.25
7	3.81		1.04		56	106	234	1.05	4.52	0.63	54	106	208	0.14	1.23
6	3.45	-5.5	2.03	7.52	62	94	206	1.73	3.8	0.69	58	106	200	0.1	1.53
7	2.97	-8.09	2.59	10.68	68	100	156	1.46	4.95	1.34	66	98	168	0.16
7	1.14	-3.78	-1.76	2.02		116	156	0.37	4.54	0.96	44	102	198	0.19	1.43
9	3.31	-6.19	3.19	9.38	62	96	176	1.15	2.25	1.56	50	94	152	0.17	1.05
7	3.47	-6.33	3.97	3.6	62	110	162	1.44	3.22		50	104	220		0.64
